# Supplementary material for: A Novel C3/C4-Fused Indole Scaffold through Acid-Catalyzed Cascade Reaction
Source: Molecules. 2024 Jun 27;29(13):3064. doi: 10.3390/molecules29133064 (PMC11243003; doi:10.3390/molecules29133064)
Supplement: Supplementary file 1 [file molecules-29-03064-s001.zip]

Archive with 1 entries (1 files):
- molecules-3058974-supplementary.pdf
